# Supplementary material for: Chorioamnionitis: Case definition & guidelines for data collection, analysis, and presentation of immunization safety data
Source: Vaccine. 2019 Dec 10;37(52):7610–22. doi: 10.1016/j.vaccine.2019.05.030 (PMC6891229; doi:10.1016/j.vaccine.2019.05.030)
Supplement: Supplementary data 1 [file mmc1.xlsx]

## Sheet: Form responses 1
Timestamp	Please provide your full name	Please provide your email.	Professional background	Are you currently involved in / working on immunisation in pregnancy clinical trials or observational studies?	- Ongoing	- Closed	- Planned	Please provide the details of your involvement as specifically as possible	First, we would like to obtain some information about the trial / study you are involved in.	- Study number:	- Trial registry ID (cinical trial.gov):	- Randomised trial / observational study?	- Is the study prospective / retrospective?	- Which vaccine is being studied in the study?	- Which country(ies) is the study being conducted in?	- What was / is the starting date (start study period)?	- Is it a multi-centre / single centre study?	- How is the study population defined?	- When does follow-up stop for the mothers? (months / years after immunisation)	- When does follow-up stop for the neonates? (e.g. months / years after birth)	- Any other key information you deem relevant?	1.a. Do you agree with the rationale of the case definition?		1.b. If no / do not know, explain why.	1.c. Comments?	2.a. Do you agree with the definition?	2.b. If no / do not know, explain why.	2.c. Comments?	3.a. Based on your study setting and the procedures / diagnostic requirements for the different levels of certainty in the case definition, would you be able to obtain all levels of certainty?	3.b. If no / do not know, explain which level(s) would not be applicable and why (e.g. not having all procedures available in countries where study is done / retrospective assessment of charts would not allow information / exclusion / negative criteria to be found consistently)	3.c. Comments?	4.a. Do you agree with the guidelines?	4.b. If no / do not know, explain why.	4.c. Comments?	5.a. How much would the use of case definitions such as this one potentially improve your study?	5.b. Comments?	6. What additional documents would you wish GAIA to develop for your study in order to achieve harmonisation of safety assessment in maternal immunisation studies?	7. Give your main impressions of the manuscript	1.a. Do you agree with the rationale of the case definition?	1.b. If no / do not know, explain why.	1.c. Comments?	2.a. Does the preamble clearly describe the intended use of the definition?	2.b. If no / do not know, explain why.	2.c. Comments?	3.a. Do you agree with Level 1 of diagnostic certainty?	3.b. If no / do not know, explain why.	3.c. Comments?	4.a. Do you agree with Level 2 of diagnostic certainty?	4.b. If no / do not know, explain why.
2018-07-27 15:29:45	Bernard Gonik, M.D.	bgonik@wayne.edu	Healthcare provider	Yes, I am an investigator	1	3	0	Site PI for RSV vaccine in pregnancy trial/Novavax	I already shared this information when reviewing another case definition.													Yes				Yes			Yes			Yes			50			details and clearly written
2018-07-28 08:57:39	Dr M.D.Ravi	ravimdped@gmail.com	Healthcare provider	Yes, I am an investigator	0	0	1	PI	I will provide details about the trial / study I am involved in now.	not yet issued	not yet registered	Observational study	Prospective	Tetanus toxoid	India, Kenya, China,	November 2018	Multi-centre	Pregnant women and outcome	after delivery	6 mo	WHO sponsored study	Yes				Yes			Yes			Yes			70		nil	very good
2018-07-29 12:14:54	Fernanda Tavares Da Silva	fernanda.tavares@gsk.com	Vaccine manufacturer	No, but I am interested to review the case definition																																			Yes			No	see comments in Q8	see below comments	Yes			Yes
2018-08-05 17:50:01	Diane M Harper	diane.m.harper@gmail.com	Healthcare provider	No, but I am interested to review the case definition																																			Yes			Yes			Yes			Yes
2018-08-13 21:11:24	Dr Isaac Babarinsa	IBabarinsa@sidra.org	Healthcare provider	No, but I am interested to review the case definition																																			Yes		The rationale for this and other case definitions is to ensure uniformity, and probably be of use outside the study of vaccines in pregnancy.	Yes		Nothing to add.	Yes			Yes
2018-08-20 01:48:01	Librada Fortuna	lsfortuna@yahoo.com	Healthcare provider	No, but I am interested to review the case definition																																			Yes			Yes			Yes			Yes
[truncated: 17 more columns]

## Sheet: Sheet2
	Reviewer 1	Reviewer 2	Reviewer 3	Reviewer 4	Reviewer 5	Reviewer 6	Authors' replies
Please provide your full name	Bernard Gonik, M.D.	Dr M.D.Ravi	Fernanda Tavares Da Silva	Diane M Harper	Dr Isaac Babarinsa	Librada Fortuna
Please provide your email.	bgonik@wayne.edu	ravimdped@gmail.com	fernanda.tavares@gsk.com	diane.m.harper@gmail.com	IBabarinsa@sidra.org	lsfortuna@yahoo.com
Professional background	Healthcare provider	Healthcare provider	Vaccine manufacturer	Healthcare provider	Healthcare provider	Healthcare provider
Are you currently involved in / working on immunisation in pregnancy clinical trials or observational studies?	Yes, I am an investigator	Yes, I am an investigator	No, but I am interested to review the case definition	No, but I am interested to review the case definition	No, but I am interested to review the case definition	No, but I am interested to review the case definition
- Ongoing	1	0
- Closed	3	0
- Planned	0	1
Please provide the details of your involvement as specifically as possible	Site PI for RSV vaccine in pregnancy trial/Novavax	PI
First, we would like to obtain some information about the trial / study you are involved in.	I already shared this information when reviewing another case definition.	I will provide details about the trial / study I am involved in now.
- Study number:		not yet issued
- Trial registry ID (cinical trial.gov):		not yet registered
- Randomised trial / observational study?		Observational study
- Is the study prospective / retrospective?		Prospective
- Which vaccine is being studied in the study?		Tetanus toxoid
- Which country(ies) is the study being conducted in?		India, Kenya, China,
- What was / is the starting date (start study period)?		November 2018
- Is it a multi-centre / single centre study?		Multi-centre
- How is the study population defined?		Pregnant women and outcome
- When does follow-up stop for the mothers? (months / years after immunisation)		after delivery
- When does follow-up stop for the neonates? (e.g. months / years after birth)		6 mo
- Any other key information you deem relevant?		WHO sponsored study
1.a. Do you agree with the rationale of the case definition?	Yes	Yes
1.b. If no / do not know, explain why.
1.c. Comments?
2.a. Do you agree with the definition?	Yes	Yes
2.b. If no / do not know, explain why.
2.c. Comments?
3.a. Based on your study setting and the procedures / diagnostic requirements for the different levels of certainty in the case definition, would you be able to obtain all levels of certainty?	Yes	Yes
3.b. If no / do not know, explain which level(s) would not be applicable and why (e.g. not having all procedures available in countries where study is done / retrospective assessment of charts would not allow information / exclusion / negative criteria to be found consistently)
3.c. Comments?
4.a. Do you agree with the guidelines?	Yes	Yes
4.b. If no / do not know, explain why.
4.c. Comments?
5.a. How much would the use of case definitions such as this one potentially improve your study?	50	70
5.b. Comments?
6. What additional documents would you wish GAIA to develop for your study in order to achieve harmonisation of safety assessment in maternal immunisation studies?		nil
7. Give your main impressions of the manuscript	details and clearly written	very good
1.a. Do you agree with the rationale of the case definition?			Yes	Yes	Yes	Yes
1.b. If no / do not know, explain why.
1.c. Comments?					The rationale for this and other case definitions is to ensure uniformity, and probably be of use outside the study of vaccines in pregnancy.
2.a. Does the preamble clearly describe the intended use of the definition?			No	Yes	Yes	Yes
2.b. If no / do not know, explain why.			see comments in Q8
2.c. Comments?			see below comments		Nothing to add.
3.a. Do you agree with Level 1 of diagnostic certainty?			Yes	Yes	Yes	Yes
3.b. If no / do not know, explain why.
3.c. Comments?
4.a. Do you agree with Level 2 of diagnostic certainty?			Yes	Yes	Yes	Yes
4.b. If no / do not know, explain why.
4.c. Comments?
5.a. Do you agree with Level 3 of diagnostic certainty?			Yes	Yes	Yes	Yes
5.b. If no / do not know, explain why.
5.c. Comments?
6.a. Do you agree with the footnotes of the case definition?			Do not know	Yes	Yes	Yes
6.b. If no / do not know, explain why.			see comment
6.c. Comments?			The clinical and biological signs used to diagnose chorioamnionitis should be defined and described separately to evaluate clinical features that could have other causes leading to false-positive clinical diagnosis. For example: clear differentiation between infectious and noninfectious fever during labor (e.g. epidural anesthesia, placental inflammatory process inherent of labor and parturition …				Thank you for your comment. We did add some non-infectious etiologies for maternal fever but have now expanded the maternal and fetal tachycardia sections, found on page 12.
7.a. Is the definition applicable in your setting?			Yes	Yes	Yes	Yes
7.b. If no / do not know, explain why.
7.c. Comments?
8.a. Do you agree with the guidelines?			Yes	Yes	Yes	Yes
8.b. If no / do not know, explain why.
8.c. Comments?
9. Give your main impressions of the manuscript			Overall, very well structured and written but I have missed the emphasis to the criticallity of this definition, thus I may have added some suggestions in the section of Vaccines and chorioamnionitis. For example, in Kharbanda EO et al. (2014): note that chart reviews revealed that a diagnosis of chorioamnionitis had only 50% PPV (positive predictive values) for having a clinical presentation con…	publishable	Well-researched and seems to capture the essential components.	Well defined and written manuscript. Given the fact that there is no clear definition for chorioamnionitis, the manuscript has provided useful information for all three levels of diagnostic certainty. I think this will be useful in most settings even in a low resource area.	Thank you. We added a little more information to the vaccines section to further explain the criticality of this definition.
If you would be suggesting a journal's editor, what would you recommend:	Accept without revision	Accept without revision	Minor revision required	Minor revision required	Minor revision required	Accept without revision
Explain or summarise the reason(s) why you would reject this manuscript:
Explain the revision that is required:			More documentation for some sections (see comments) to add clarity	there are always small points that strike a reviewer as awkward	1. Page 4: Consider changing 'In regards' to 'With regards to..' 2. Page 11: Suggest to adjust ''uterine fundal tenderness' to read: 'uterine tenderness' in sentences/tables where the phrase appears. 3. Page 18: please insert 'or' between 'Purulent fluid from the cervical os' and 'foulf smelling amniotic fluid'. 4. I cannot find maternal serum ProCalcitonin mentioned here, even en-passant. See: H…		Thank you for your comments. The suggested edits have been made and some clarifications have been added.
Other:
Reviewer 7	May I suggest you instead use this figure from Goldenberg, Hauth, and Andrews (attached)
	The first paragraph of the manuscript is problematic, and it is difficult to edit on the website critique form. I have attached my suggested edits, outlined as follows:
	Reference 4 is misleading – it has nothing to do with distinguishing inflammation from infection – it relates to duration of infection						This reference has been removed.
	The last sentence about chorio is a disease of pregnancy and therefore we can dismiss the fetus and neonate is . In fact, a pregnancy by definition includes a fetus. It is okay to state that you are emphasizing the mother, while not discounting the fetus.
	Chorioamnionitis is a term encompassing a broad spectrum of disease during pregnancy that is characterized by inflammation and/or infection of intrauterine structures such as the placenta, the chorion and amnion (See Figure 1) (1, 2). The clinical presentation of chorioamnionitis can vary based on clinical, microbiologic, and histologic factors which interact and overlap to varying degrees (2, 3)…						These edits have been made.
Reviewer 8
	The main comment that I wanted to pass on was related to the lit review (page 5) – it is not that I believe that Tdap or any other vaccine is causing chorio. However, it is important to review the literature without that bias or desire for null findings.
	For both the Morgan study and the Berenson study, the point estimates for the OR were 1.5 (higher than what we observed in our study). The ORs in these studies were not significant because both studies were underpowered. As I look at their findings, both suggest a positive association, which is why further studies and more precise definitions for chorio are needed.						We have added a couple of sentences to address this. Thank you for your comment.
